# Supplementary material for: Platelet-Rich Fibrin Can Neutralize Hydrogen Peroxide-Induced Cell Death in Gingival Fibroblasts
Source: Antioxidants (Basel). 2020 Jun 26;9(6):560. doi: 10.3390/antiox9060560 (PMC7346145; doi:10.3390/antiox9060560)
Supplement: Supplementary file 1 [file antioxidants-09-00560-s001.zip]

Archive with 46 entries (35 files):
- antioxidants-842997/
- antioxidants-842997/supplementary antioxidants-842997.docx
- antioxidants-842997/Supplementary files/
- antioxidants-842997/Supplementary files/Supplement Figure 1.tif
- antioxidants-842997/Supplementary files/Supplement Figure 2.tif
- antioxidants-842997/Supplementary files/Supplement Figure 3.tif
- antioxidants-842997/Supplementary files/Supplement Videos/
- antioxidants-842997/Supplementary files/Supplement Videos/A_Catalase+H2O2.mp4
- antioxidants-842997/Supplementary files/Supplement Videos/B_Heated catalase+H2O2.mp4
- antioxidants-842997/Supplementary files/Supplement Videos/C_PPP+H2O2.mp4
- antioxidants-842997/Supplementary files/Supplement Videos/D_Alb-gel+H2O2.mp4
- antioxidants-842997/Supplementary files/Supplement Videos/E_PRF+H2O2.mp4
- antioxidants-842997/Supplementary files/Supplement Videos/Thumbs.db
- antioxidants-842997/__MACOSX/
- antioxidants-842997/__MACOSX/Supplementary files/
- antioxidants-842997/__MACOSX/Supplementary files/._Supplement Figure 1.tif
- antioxidants-842997/__MACOSX/Supplementary files/._Supplement Figure 2.tif
- antioxidants-842997/__MACOSX/Supplementary files/._Supplement Figure 3.tif
- antioxidants-842997/__MACOSX/Supplementary files/Supplement Videos/
- antioxidants-842997/__MACOSX/Supplementary files/Supplement Videos/._A_Catalase+H2O2.mp4
- antioxidants-842997/__MACOSX/Supplementary files/Supplement Videos/._B_Heated catalase+H2O2.mp4
- antioxidants-842997/__MACOSX/Supplementary files/Supplement Videos/._C_PPP+H2O2.mp4
- antioxidants-842997/__MACOSX/Supplementary files/Supplement Videos/._D_Alb-gel+H2O2.mp4
- antioxidants-842997/__MACOSX/Supplementary files/Supplement Videos/._E_PRF+H2O2.mp4
- Supplementary files/
- Supplementary files/Supplement Figure 1.tif
- Supplementary files/Supplement Figure 2.tif
- Supplementary files/Supplement Figure 3.tif
- Supplementary files/Supplement Videos/
- Supplementary files/Supplement Videos/A_Catalase+H2O2.mp4
- Supplementary files/Supplement Videos/B_Heated catalase+H2O2.mp4
- Supplementary files/Supplement Videos/C_PPP+H2O2.mp4
- Supplementary files/Supplement Videos/D_Alb-gel+H2O2.mp4
- Supplementary files/Supplement Videos/E_PRF+H2O2.mp4
- Supplementary files/Supplement Videos/Thumbs.db
- __MACOSX/
- __MACOSX/Supplementary files/
- __MACOSX/Supplementary files/._Supplement Figure 1.tif
- __MACOSX/Supplementary files/._Supplement Figure 2.tif
- __MACOSX/Supplementary files/._Supplement Figure 3.tif
- __MACOSX/Supplementary files/Supplement Videos/
- __MACOSX/Supplementary files/Supplement Videos/._A_Catalase+H2O2.mp4
- __MACOSX/Supplementary files/Supplement Videos/._B_Heated catalase+H2O2.mp4
- __MACOSX/Supplementary files/Supplement Videos/._C_PPP+H2O2.mp4
- __MACOSX/Supplementary files/Supplement Videos/._D_Alb-gel+H2O2.mp4
- __MACOSX/Supplementary files/Supplement Videos/._E_PRF+H2O2.mp4
